# Supplementary material for: The effects of induced emotions on environmental preferences and behavior: An experimental study
Source: PLoS One. 2021 Sep 30;16(9):e0258045. doi: 10.1371/journal.pone.0258045 (PMC8483342; doi:10.1371/journal.pone.0258045)
Supplement: S3 File — (XLSX) [file pone.0258045.s007.xlsx]

## Sheet: Read me
The effects of induced emotions on environmental preferences and behavior: an experimental study
Lisette Ibanez, Sébastien Roussel
Corresponding author: Sébastien Roussel
Corresponding author contact: sebastien.roussel@univ-montp3.fr
Data files explanations:
Subject code: subject anonymous ID
Emotion / Treatment = CONTROL (TC), HAPPINESS (T1), PRIDE (T2), SADNESS (T3), SHAME (T4)
Gender = female (0), male (1)
Age = age of subjects, continuous, range 18-57
Education level = graduated from High School (0), graduated of a Bachelor degree (BA/BSc) (1), Graduated of a Master’s degree (MA/MSc) (2), Graduated of a PhD (3)
Experience = not participated to any economic experiment in the past (0), participated to any economic experiment in the past (1)
Donation = donation amount in €, continuous, range €0-10
ENGO choice = World Wildlife Fund (WWF) (1), Greenpeace (2), the Foundation for Nature and Man (Fondation pour la Nature et l’Homme) (3)
Valence arrival = valence rating at arrival, continuous, range 0-99 (adapted Likert scale)
Social feedback arrival = social feedback rating at arrival, continuous, range 0-99 (adapted Likert scale)
Valence induction = valence rating after emotion induction, continuous, range 0-99 (adapted Likert scale)
Social feedback induction = social feedback rating after emotion induction, continuous, range 0-99 (adapted Likert scale)
NEP High = subjects with a low level of environmental awareness (0), subjects with a high level of environmental awareness (NEP-High); set from the gathered information on subjects’ stated level of environmental concern through the NEP scale / the NEP scale measures an individual’s degree of endorsement (from low to high) of an ecological worldview using a Likert-type 15-item survey with scores f…

## Sheet: Experimental data
Subject code	Emotion / Treatment	Gender	Age	Education level	Experience	Donation	ENGO choice	Valence arrival	Social feedback arrival	Valence induction	Social feedback induction	NEP High
201705221520_j_6	CONTROL (TC)	1	28	0	1	10	3	71	60	85	25	0
201705231323_j_3	CONTROL (TC)	0	22	1	1	5	3	57	0	77	0	1
201705231527_j_14	CONTROL (TC)	1	33	2	1	0	2	84	60	84	90	0
201705231120_j_16	CONTROL (TC)	0	27	2	1	1	3	50	94	60	55	0
201802141242_j_1	CONTROL (TC)	0	20	1	0	8	3	90	31	85	70	1
201705231120_j_4	CONTROL (TC)	1	24	2	1	0	2	59	57	93	63	0
201706021322_j_13	CONTROL (TC)	1	23	2	1	2	3	99	9	67	57	0
201706021322_j_10	CONTROL (TC)	1	21	1	1	2	2	73	24	31	7	0
201706020917_j_8	CONTROL (TC)	1	27	2	1	10	2	67	46	60	50	0
201705231323_j_9	CONTROL (TC)	0	22	2	1	8	3	30	60	30	90	1
201706021115_j_2	CONTROL (TC)	1	31	0	1	1	1	60	60	60	60	0
201802150951_j_15	CONTROL (TC)	0	32	0	1	0	3	91	50	85	50	0
201706021322_j_4	CONTROL (TC)	1	22	1	1	0	3	88	0	62	9	1
201802151256_j_10	CONTROL (TC)	1	19	1	0	10	2	91	20	70	80	1
201802150951_j_17	CONTROL (TC)	1	20	1	1	5	2	62	41	71	49	0
201802141242_j_7	CONTROL (TC)	1	22	1	1	10	3	80	40	70	50	1
201705221520_j_19	CONTROL (TC)	0	20	1	1	0	1	62	0	70	22	0
201705231527_j_19	CONTROL (TC)	0	20	1	1	2	3	64	81	99	99	1
201705231527_j_12	CONTROL (TC)	0	28	2	1	2	3	90	40	41	55	1
201706021520_j_7	CONTROL (TC)	0	19	1	0	3	1	97	76	50	69	1
201802151256_j_11	CONTROL (TC)	0	18	1	1	8	1	93	5	73	71	0
201706021322_j_6	CONTROL (TC)	0	24	0	1	0	3	75	33	78	50	0
201802151256_j_16	CONTROL (TC)	1	30	2	1	3	3	96	65	99	99	1
201706020917_j_3	CONTROL (TC)	1	25	2	1	8	1	90	30	90	50	0
201705231527_j_3	CONTROL (TC)	1	27	2	1	1	1	60	70	70	50	0
201705231323_j_14	CONTROL (TC)	1	33	0	1	1	1	92	50	75	99	0
201705221520_j_8	CONTROL (TC)	0	24	0	1	0	2	47	30	47	0	0
201706021520_j_15	CONTROL (TC)	1	26	2	1	3	3	68	75	80	95	0
201706021115_j_10	CONTROL (TC)	1	31	2	1	5	1	60	25	80	25	0
201705231120_j_12	CONTROL (TC)	1	31	0	1	2	3	65	40	50	70	0
201706020917_j_14	CONTROL (TC)	0	22	2	1	6	1	68	70	87	73	1
201705221520_j_15	CONTROL (TC)	1	31	0	1	6	3	90	80	70	99	0
201802151256_j_5	CONTROL (TC)	0	20	1	1	2	3	63	88	85	84	1
201705231323_j_1	CONTROL (TC)	1	23	1	1	4	2	93	5	90	30	0
201706021520_j_2	CONTROL (TC)	1	25	2	1	1	2	68	66	60	70	1
201706021115_j_17	CONTROL (TC)	0	27	2	1	8	1	66	10	80	60	0
201802150951_j_18	CONTROL (TC)	0	22	1	1	5	3	81	70	80	70	1
201706021520_j_5	CONTROL (TC)	1	31	0	1	0	2	90	99	50	99	0
201802141242_j_14	CONTROL (TC)	1	28	2	1	1	3	70	51	43	0	0
201802141242_j_2	CONTROL (TC)	0	22	1	0	10	3	80	80	99	99	0
201706020917_j_5	CONTROL (TC)	0	23	2	0	1	3	80	80	20	90	0
201705231120_j_5	CONTROL (TC)	1	24	2	1	1	3	86	92	90	70	0
201705231120_j_10	HAPPINESS (T1)	1	22	1	1	3	3	75	30	80	20	1
201802150951_j_19	HAPPINESS (T1)	0	25	2	1	5	2	83	37	81	85	1
201705231527_j_18	HAPPINESS (T1)	1	27	2	1	0	2	51	50	43	30	1
201706021115_j_15	HAPPINESS (T1)	0	24	2	1	1	1	49	80	99	0	0
201705221520_j_10	HAPPINESS (T1)	0	19	1	1	1	3	80	10	99	10	1
201802151256_j_4	HAPPINESS (T1)	0	24	2	1	7	3	80	60	99	0	1
201705231323_j_10	HAPPINESS (T1)	0	22	1	1	10	3	82	68	89	11	0
201705231527_j_1	HAPPINESS (T1)	0	20	1	1	1	1	66	3	57	0	0
201802151256_j_12	HAPPINESS (T1)	0	18	1	0	1	1	59	74	90	37	0
201802151256_j_3	HAPPINESS (T1)	1	24	2	1	1	3	83	0	99	0	0
201705231323_j_6	HAPPINESS (T1)	0	25	2	1	4	2	98	57	90	0	0
201705221520_j_17	HAPPINESS (T1)	0	27	0	1	5	3	94	74	63	61	0
201802141242_j_3	HAPPINESS (T1)	1	19	1	1	2	2	90	99	99	8	1
201706020917_j_11	HAPPINESS (T1)	0	25	0	1	5	3	75	50	99	50	0
201706021520_j_12	HAPPINESS (T1)	1	20	1	1	0	3	40	0	30	31	0
201705231323_j_19	HAPPINESS (T1)	0	44	0	1	3	2	79	70	99	0	0
201705231323_j_5	HAPPINESS (T1)	1	24	2	1	2	1	99	30	90	61	0
201706020917_j_18	HAPPINESS (T1)	0	24	2	1	6	1	83	40	99	38	1
201706021520_j_16	HAPPINESS (T1)	1	23	2	1	1	1	75	10	99	5	0
201705221520_j_1	HAPPINESS (T1)	1	23	1	1	2	3	78	21	99	3	1
201706021115_j_4	HAPPINESS (T1)	1	21	1	1	0	3	80	70	99	0	0
201706021322_j_18	HAPPINESS (T1)	1	20	1	1	0	3	80	40	60	0	0
201705231120_j_3	HAPPINESS (T1)	0	31	0	1	3	2	80	50	80	0	1
201706021322_j_16	HAPPINESS (T1)	0	23	1	1	4	3	71	10	70	20	1
201706021322_j_5	HAPPINESS (T1)	0	23	1	1	10	2	60	30	90	0	0
201802141242_j_18	HAPPINESS (T1)	1	22	1	1	10	2	80	0	90	0	1
201705231120_j_1	HAPPINESS (T1)	0	37	0	1	6	2	68	66	97	55	0
201802141242_j_4	HAPPINESS (T1)	1	45	0	0	10	1	99	17	79	2	1
201802150951_j_1	HAPPINESS (T1)	1	23	2	1	4	2	90	80	89	78	0
201706021322_j_3	HAPPINESS (T1)	0	19	1	1	5	1	60	65	85	0	0
201706021520_j_10	HAPPINESS (T1)	0	24	2	0	0	2	50	83	50	15	0
201706021115_j_19	HAPPINESS (T1)	0	44	0	0	4	1	91	93	97	91	0
201802150951_j_13	HAPPINESS (T1)	1	26	2	1	0	2	79	40	99	0	1
201705231527_j_15	HAPPINESS (T1)	1	19	1	1	1	2	80	45	70	0	0
201705231120_j_2	HAPPINESS (T1)	1	31	0	1	4	1	70	60	40	70	0
201802141242_j_13	HAPPINESS (T1)	1	21	1	1	5	2	82	7	80	51	1
201802150951_j_7	HAPPINESS (T1)	1	25	2	1	0	1	94	50	91	2	0
201705221520_j_13	HAPPINESS (T1)	1	20	1	1	2	3	80	50	80	60	0
201705231323_j_4	PRIDE (T2)	0	21	1	1	1	1	91	26	96	90	0
201802150951_j_5	PRIDE (T2)	1	22	1	1	2	2	60	10	60	40	0
201706021115_j_5	PRIDE (T2)	0	19	1	0	10	3	90	49	99	96	1
201802141242_j_15	PRIDE (T2)	0	26	1	1	0	1	47	82	66	70	1
201706020917_j_12	PRIDE (T2)	0	33	0	1	0	1	50	60	86	55	1
201706021115_j_11	PRIDE (T2)	1	25	2	1	1	1	70	20	80	70	0
201706020917_j_16	PRIDE (T2)	1	22	1	1	0	3	51	20	20	80	0
201706021520_j_17	PRIDE (T2)	1	26	0	1	2	3	92	83	89	99	0
201705221520_j_5	PRIDE (T2)	1	22	1	1	0	3	80	10	69	10	1
201705221520_j_14	PRIDE (T2)	0	20	1	1	1	3	90	80	99	99	0
201802151256_j_6	PRIDE (T2)	1	21	1	0	2	1	83	60	90	49	0
201705221520_j_12	PRIDE (T2)	1	20	1	1	0	3	85	15	80	78	0
201705231120_j_8	PRIDE (T2)	0	20	1	1	5	3	96	61	99	40	1
201706020917_j_17	PRIDE (T2)	1	25	2	1	0	3	30	50	75	85	1
201705231120_j_0	PRIDE (T2)	0	20	1	1	0	3	50	0	99	0	1
201706021520_j_18	PRIDE (T2)	1	28	0	1	0	2	90	3	95	80	1
201705231120_j_17	PRIDE (T2)	1	27	2	1	3	1	88	70	88	80	0
201705231323_j_2	PRIDE (T2)	0	57	0	1	5	3	26	9	70	43	1
201802141242_j_0	PRIDE (T2)	1	20	1	0	2	3	85	80	45	90	1
201802141242_j_8	PRIDE (T2)	1	24	2	1	5	3	77	50	82	80	0
201802150951_j_8	PRIDE (T2)	1	37	0	1	5	3	84	67	89	72	1
201706021322_j_2	PRIDE (T2)	1	20	1	1	5	1	87	35	90	44	1
201802151256_j_8	PRIDE (T2)	0	25	2	1	4	2	80	99	99	99	0
201706021322_j_8	PRIDE (T2)	0	20	1	1	10	3	71	7	69	67	1
201705231323_j_8	PRIDE (T2)	0	19	1	1	2	3	50	99	99	80	0
201705231527_j_9	PRIDE (T2)	0	25	2	1	5	3	33	91	99	99	1
201802150951_j_16	PRIDE (T2)	0	23	1	1	2	3	99	45	99	80	1
201705231527_j_8	PRIDE (T2)	0	19	1	1	1	1	63	99	99	99	0
201706021322_j_15	PRIDE (T2)	0	23	1	1	5	3	80	30	63	9	0
201802151256_j_2	PRIDE (T2)	1	21	1	1	3	2	87	70	83	60	0
201706021520_j_9	PRIDE (T2)	1	21	1	1	9	3	40	65	99	85	1
201706021115_j_18	PRIDE (T2)	0	22	1	1	10	3	52	68	90	75	0
201706020917_j_6	PRIDE (T2)	0	22	2	1	7	1	85	50	95	70	0
201706021322_j_9	PRIDE (T2)	1	41	0	1	0	2	38	4	95	69	1
201705231527_j_4	PRIDE (T2)	1	29	0	1	1	1	85	51	77	29	0
201706021115_j_16	PRIDE (T2)	1	25	2	1	1	2	80	90	70	80	0
201705221520_j_4	PRIDE (T2)	1	19	1	1	9	1	40	0	50	0	0
201802150951_j_10	PRIDE (T2)	1	18	0	1	2	2	99	8	99	25	0
201705231120_j_9	PRIDE (T2)	1	21	1	1	0	1	91	47	75	77	0
201802151256_j_19	PRIDE (T2)	0	22	1	1	10	2	90	85	99	25	1
201802141242_j_11	PRIDE (T2)	0	24	2	0	5	2	72	90	99	99	0
201705231323_j_7	PRIDE (T2)	1	23	1	1	0	3	75	20	90	40	0
201705231527_j_10	PRIDE (T2)	1	25	2	1	0	1	87	6	87	79	1
201706020917_j_13	SADNESS (T3)	0	20	1	1	4	3	80	70	40	80	1
201706021115_j_3	SADNESS (T3)	0	20	1	1	10	1	78	70	50	65	1
201705231323_j_0	SADNESS (T3)	0	20	1	1	1	3	68	50	40	0	0
201705221520_j_7	SADNESS (T3)	0	29	2	1	0	3	95	50	1	48	0
201706021520_j_3	SADNESS (T3)	1	27	2	1	2	2	67	10	67	1	1
201706021520_j_11	SADNESS (T3)	1	19	1	1	0	2	70	21	50	0	1
201705221520_j_16	SADNESS (T3)	0	20	1	1	6	2	60	50	5	50	1
201802151256_j_18	SADNESS (T3)	0	22	2	1	0	1	92	51	33	70	1
201705221520_j_2	SADNESS (T3)	1	19	1	0	5	3	65	55	20	95	0
201706021322_j_14	SADNESS (T3)	0	31	3	1	1	1	99	18	7	65	0
201705231323_j_16	SADNESS (T3)	1	32	2	1	1	2	80	40	60	65	1
201705231527_j_11	SADNESS (T3)	0	21	1	1	2	2	75	62	81	72	1
201705231323_j_13	SADNESS (T3)	1	19	1	1	0	2	79	85	40	60	0
201802150951_j_3	SADNESS (T3)	1	21	1	1	6	3	51	10	64	2	0
201705231120_j_19	SADNESS (T3)	1	19	1	1	1	3	82	60	90	60	0
201706020917_j_15	SADNESS (T3)	1	20	1	1	5	2	80	60	30	0	0
201706021115_j_13	SADNESS (T3)	0	21	1	1	2	2	70	40	0	0	0
201706021520_j_13	SADNESS (T3)	1	19	1	1	2	2	80	0	40	0	0
201706020917_j_4	SADNESS (T3)	0	35	0	1	5	3	99	20	20	96	0
201706020917_j_9	SADNESS (T3)	0	21	1	1	0	3	70	0	0	0	0
201705231323_j_15	SADNESS (T3)	0	24	0	1	0	3	70	65	38	0	1
201802151256_j_14	SADNESS (T3)	0	55	0	1	2	1	83	68	52	57	0
201802150951_j_12	SADNESS (T3)	1	23	2	1	1	3	65	50	10	20	0
201705231120_j_7	SADNESS (T3)	1	19	1	1	0	2	48	50	0	76	0
201706021322_j_12	SADNESS (T3)	1	24	2	1	1	1	50	50	5	75	1
201706021115_j_7	SADNESS (T3)	1	30	0	1	3	3	37	22	41	60	0
201705231527_j_5	SADNESS (T3)	0	28	2	1	6	2	45	76	20	0	1
201802141242_j_19	SADNESS (T3)	1	38	0	1	0	1	50	0	40	40	0
201705231120_j_6	SADNESS (T3)	1	27	1	1	5	2	99	11	50	22	0
201706021322_j_19	SADNESS (T3)	0	20	0	1	0	2	50	30	1	0	0
201802150951_j_11	SADNESS (T3)	0	20	1	1	1	3	78	0	35	10	0
201705231120_j_18	SADNESS (T3)	1	23	2	1	2	3	39	74	79	0	1
201705231527_j_0	SADNESS (T3)	1	21	1	1	0	2	80	71	0	40	1
201706021115_j_6	SADNESS (T3)	1	51	3	1	1	1	50	20	25	0	0
201802150951_j_14	SADNESS (T3)	1	24	2	1	0	3	85	40	10	69	0
201802141242_j_5	SADNESS (T3)	1	18	1	0	5	2	90	6	57	30	0
201802141242_j_6	SADNESS (T3)	1	20	1	1	2	1	65	65	60	60	0
201802141242_j_12	SADNESS (T3)	0	22	2	0	10	2	84	40	5	10	0
201705221520_j_9	SADNESS (T3)	0	22	1	1	0	1	85	51	20	61	0
201705231527_j_2	SADNESS (T3)	0	33	0	1	0	2	54	55	76	87	0
201706021322_j_1	SADNESS (T3)	0	24	1	1	1	3	99	0	50	0	0
201802151256_j_13	SADNESS (T3)	0	19	1	1	3	1	50	40	10	30	0
201706020917_j_19	SHAME (T4)	0	25	2	0	5	2	78	99	43	99	1
201705231323_j_11	SHAME (T4)	1	24	1	1	3	2	75	99	70	75	0
201705231527_j_17	SHAME (T4)	0	19	1	1	5	1	90	50	10	80	0
201705231323_j_18	SHAME (T4)	1	19	1	1	0	1	50	30	50	40	0
201706021115_j_12	SHAME (T4)	1	23	0	1	0	1	75	30	0	89	1
201802150951_j_6	SHAME (T4)	0	25	0	1	5	2	93	97	22	93	1
201706021115_j_8	SHAME (T4)	0	20	1	0	2	1	87	84	0	98	0
201706021520_j_19	SHAME (T4)	0	24	0	1	4	3	91	60	20	60	1
201706021322_j_7	SHAME (T4)	0	22	1	1	5	3	50	35	50	90	1
201706020917_j_10	SHAME (T4)	0	22	1	1	4	3	80	60	0	90	1
201802151256_j_7	SHAME (T4)	0	20	1	0	5	1	71	69	1	80	1
201705221520_j_0	SHAME (T4)	1	26	1	0	2	3	50	80	28	92	0
201802151256_j_9	SHAME (T4)	1	20	1	0	3	2	60	68	26	35	0
201705221520_j_18	SHAME (T4)	0	23	2	0	1	2	80	5	30	10	0
201802151256_j_17	SHAME (T4)	0	22	1	0	1	1	67	60	80	85	0
201706021115_j_9	SHAME (T4)	1	22	1	1	2	3	91	50	45	50	1
201705231120_j_14	SHAME (T4)	0	24	0	0	0	3	21	49	82	0	0
201705221520_j_11	SHAME (T4)	0	22	1	1	1	3	69	12	49	16	0
201705231120_j_15	SHAME (T4)	0	22	2	1	0	3	76	25	50	66	0
201802141242_j_10	SHAME (T4)	0	25	0	1	10	1	80	30	40	50	1
201706020917_j_7	SHAME (T4)	1	29	0	1	5	3	58	20	10	50	1
201705231527_j_13	SHAME (T4)	0	21	1	1	5	3	50	15	25	34	0
201706021520_j_14	SHAME (T4)	0	24	1	1	0	1	92	10	20	15	0
201802141242_j_16	SHAME (T4)	0	24	0	1	0	3	80	77	65	94	1
201802150951_j_9	SHAME (T4)	1	24	2	1	2	3	57	11	6	17	1
201802141242_j_17	SHAME (T4)	1	24	1	0	6	1	80	72	29	89	0
201802141242_j_9	SHAME (T4)	1	21	1	1	5	3	49	49	48	59	0
201705231527_j_16	SHAME (T4)	1	28	0	1	2	2	92	90	39	97	0
201706021322_j_17	SHAME (T4)	0	19	1	1	1	3	70	20	25	50	0
201802150951_j_2	SHAME (T4)	1	26	2	1	3	2	92	76	14	80	0
201706021520_j_8	SHAME (T4)	1	19	1	0	2	3	85	40	45	86	1
201705231120_j_13	SHAME (T4)	1	19	1	1	1	2	50	99	32	99	0
201705231323_j_12	SHAME (T4)	0	25	2	0	5	3	89	90	89	92	0
201706021520_j_6	SHAME (T4)	0	22	1	1	4	3	80	60	10	90	0
201705221520_j_3	SHAME (T4)	1	20	1	1	4	1	75	50	7	81	0
201802150951_j_4	SHAME (T4)	1	26	1	1	1	1	89	1	85	1	0
201802151256_j_15	SHAME (T4)	1	18	1	1	5	3	80	75	50	99	1
201706021322_j_11	SHAME (T4)	1	21	1	1	0	2	87	32	31	71	0
201706021322_j_0	SHAME (T4)	1	19	1	1	0	3	60	80	0	99	0
201705231527_j_6	SHAME (T4)	1	27	2	1	1	3	67	60	20	80	1
201706020917_j_2	SHAME (T4)	0	29	2	1	1	1	83	40	50	59	1
201705231120_j_11	SHAME (T4)	1	22	1	1	1	3	50	99	0	99	1
201706021115_j_14	SHAME (T4)	0	26	0	1	0	3	99	10	40	30	0
201705231323_j_17	SHAME (T4)	0	27	2	1	1	1	95	80	0	50	0
